# Supplementary material for: Layer-by-Layer Assembly of Polystyrene/Ag for a Highly Reproducible SERS Substrate and Its Use for the Detection of Food Contaminants
Source: Polymers (Basel). 2021 Sep 25;13(19):3270. doi: 10.3390/polym13193270 (PMC8512144; doi:10.3390/polym13193270)
Supplement: Supplementary file 1 [file polymers-13-03270-s001.zip]

Archive with 1 entries (1 files):
- polymers-1381713-supplementary.pdf
